# Supplementary material for: 2,2′-Hexamethyl­enedi-1,3-benzothia­zole
Source: Acta Crystallogr Sect E Struct Rep Online. 2009 Jan 14;65(Pt 2):o293. doi: 10.1107/S1600536809000610 (PMC2968253; doi:10.1107/S1600536809000610)
Supplement: Supplementary file 2 [file e-65-0o293-Isup2.hkl]

# 
# h,k,l, Fc-squared, Fo-squared, sigma(Fo-squared) and status flag 
# 
data_I
_shelx_title ' W in P2(1)/n' 
_shelx_refln_list_code          4 
_shelx_F_calc_maximum      129.17 
_exptl_crystal_F_000       372.00 
_reflns_d_resolution_high  0.8310 
 
loop_ 
 _symmetry_equiv_pos_as_xyz 
 'x, y, z' 
 '-x+1/2, y+1/2, -z+1/2' 
 '-x, -y, -z' 
 'x-1/2, -y-1/2, z-1/2' 
 
_cell_length_a     5.7590 
_cell_length_b     8.3030 
_cell_length_c    18.9740 
_cell_angle_alpha  90.000 
_cell_angle_beta   96.030 
_cell_angle_gamma  90.000 
 
_shelx_F_squared_multiplier     1.000 
 
loop_ 
 _refln_index_h 
 _refln_index_k 
 _refln_index_l 
 _refln_F_squared_calc 
 _refln_F_squared_meas 
 _refln_F_squared_sigma 
 _refln_observed_status 
   2   0   0      330.76      375.97      6.13 o 
   4   0   0      190.98      226.12      7.76 o 
   6   0   0       29.14       47.11      4.86 o 
   1   1   0       11.75        0.70      0.43 o 
   2   1   0      194.73      186.90      4.00 o 
   3   1   0      244.75      250.83      5.96 o 
   4   1   0        0.94        0.58      1.91 o 
   5   1   0      132.12      115.25      2.49 o 
   6   1   0        3.66        0.56      2.37 o 
   0   2   0     1929.72     1749.54      9.72 o 
   1   2   0       38.61       29.90      1.40 o 
   2   2   0     1089.20     1032.54      1.07 o 
   3   2   0      232.19      236.50      5.98 o 
   4   2   0        1.44        0.88      1.63 o 
   5   2   0       60.12       65.08      5.17 o 
   6   2   0        5.62        9.70      2.53 o 
   1   3   0      183.15      144.12      3.31 o 
   2   3   0      153.20      162.06      4.16 o 
   3   3   0      342.58      304.74      7.00 o 
   4   3   0       55.42       56.59      3.86 o 
   5   3   0        2.98        9.35      2.68 o 
   6   3   0        1.08        2.14      2.22 o 
   0   4   0     2673.55     2547.40     15.88 o 
   1   4   0      593.78      587.52      7.30 o 
   2   4   0      132.97      124.54      4.23 o 
   3   4   0      463.94      461.53      9.11 o 
   4   4   0      104.00       90.42      1.86 o 
   5   4   0       25.10       21.39      3.15 o 
   6   4   0        0.35        1.78      1.97 o 
   1   5   0        1.15        2.51      1.04 o 
   2   5   0       12.74        9.22      1.85 o 
   3   5   0      111.58       92.15      4.56 o 
   4   5   0      119.90      119.27      5.73 o 
   5   5   0       27.85       22.22      3.65 o 
   0   6   0      392.96      389.64      8.51 o 
   1   6   0       89.60       87.39      4.06 o 
   2   6   0       37.37       38.22      3.01 o 
   3   6   0       81.06       89.09      4.82 o 
   4   6   0       53.42       55.81      4.25 o 
   5   6   0       36.73       28.56      3.39 o 
   1   7   0       43.34       32.04      3.27 o 
   2   7   0       12.80       13.11      2.53 o 
   3   7   0        7.83        1.79      1.79 o 
   4   7   0       29.96       24.59      2.87 o 
   0   8   0      189.16      190.50      6.92 o 
   1   8   0        3.09        1.57      1.98 o 
   2   8   0       67.78       65.63      4.34 o 
   3   8   0       51.73       42.85      1.84 o 
   4   8   0        6.15        3.52      1.96 o 
   1   9   0        0.03        1.20      1.70 o 
   2   9   0        2.23        0.80      1.74 o 
  -5   0   1      212.91      271.49     10.42 o 
  -3   0   1     2647.50     2863.90     19.80 o 
  -1   0   1      249.64      252.14      3.49 o 
   1   0   1    15614.45    14525.37    112.46 o 
   3   0   1      234.76      271.17      6.59 o 
   5   0   1       49.98       67.94      5.47 o 
  -6   1   1        1.56        7.24      3.53 o 
  -5   1   1       22.67        7.31      3.03 o 
  -4   1   1       61.45       65.32      4.17 o 
  -3   1   1       52.44       53.26      3.02 o 
  -2   1   1      235.42      202.61      4.09 o 
  -1   1   1     1315.59     1256.01      7.47 o 
   0   1   1     1243.32     1547.57    137.35 o 
   1   1   1      517.84      567.08      5.72 o 
   2   1   1     2112.53     2177.93     13.79 o 
   3   1   1      160.01      180.86      5.19 o 
   4   1   1      403.68      415.40      9.57 o 
   5   1   1        0.10        0.50      2.07 o 
   6   1   1        1.70        0.56      1.92 o 
  -6   2   1        5.72        5.52      3.17 o 
  -5   2   1       74.87       90.40      5.59 o 
  -4   2   1       91.44       94.34      5.01 o 
  -3   2   1      414.68      417.30      8.14 o 
  -2   2   1      126.97      114.81      3.32 o 
  -1   2   1     1170.63      941.43      7.21 o 
   0   2   1      234.86      224.57     13.80 o 
   1   2   1      364.45      339.49      4.97 o 
   2   2   1      183.95      220.66      0.73 o 
   3   2   1       53.00       43.50      2.71 o 
   4   2   1        2.44        0.74      2.04 o 
   5   2   1      155.49      164.30      7.12 o 
   6   2   1        0.04        2.57      2.57 o 
  -6   3   1       22.63       21.85      4.19 o 
  -5   3   1       39.80       43.89      4.63 o 
  -4   3   1       66.82       71.44      4.61 o 
  -3   3   1       36.74       41.13      2.94 o 
  -2   3   1       44.21       52.22      2.52 o 
  -1   3   1      224.90      204.23      4.00 o 
   0   3   1      628.99      639.03     48.62 o 
   1   3   1       41.41       33.39      1.92 o 
   2   3   1      661.02      596.08      8.43 o 
   3   3   1        0.22        2.14      1.07 o 
   4   3   1       84.11       85.65      4.65 o 
   5   3   1       77.85       90.71      5.23 o 
   6   3   1        8.70        7.93      2.84 o 
  -6   4   1       51.37       51.76      5.26 o 
  -5   4   1       92.66      115.04      6.89 o 
  -4   4   1      133.28      109.09      2.07 o 
  -3   4   1      381.77      354.45      8.51 o 
  -2   4   1      601.34      598.03      8.72 o 
  -1   4   1       91.04       74.32      2.99 o 
   0   4   1       29.22       34.33      1.61 o 
   1   4   1      993.71      943.00     10.13 o 
   2   4   1      717.46      806.01     10.19 o 
   3   4   1       88.87       78.71      4.23 o 
   4   4   1        0.01        4.01      2.77 o 
   5   4   1       12.00       10.08      2.67 o 
   6   4   1        1.21        1.10      1.99 o 
  -5   5   1       37.49       40.42      4.53 o 
  -4   5   1        0.57        2.91      2.91 o 
  -3   5   1       72.92       92.75      4.93 o 
  -2   5   1      239.13      266.50      7.15 o 
  -1   5   1       85.72       73.25      3.61 o 
   0   5   1      295.52      285.21     22.00 o 
   1   5   1      234.58      213.64      5.80 o 
   2   5   1      205.84      208.39      6.25 o 
   3   5   1       13.32       18.28      2.67 o 
   4   5   1      200.24      205.37      7.43 o 
   5   5   1       98.72       89.08      5.33 o 
  -5   6   1        4.50        3.93      2.61 o 
  -4   6   1      133.45      148.75      7.28 o 
  -3   6   1       70.71       73.52      5.04 o 
  -2   6   1       41.67       49.53      3.79 o 
  -1   6   1      151.63      201.59      6.65 o 
   0   6   1       19.86       24.17      1.72 o 
   1   6   1       26.13       21.48      2.62 o 
   2   6   1        2.70        3.27      1.65 o 
   3   6   1        9.05        1.02      1.82 o 
   4   6   1        0.09        1.34      2.44 o 
   5   6   1        0.65        0.42      1.99 o 
  -4   7   1        0.42        2.67      2.67 o 
  -3   7   1        1.34        1.73      1.73 o 
  -2   7   1       31.16       38.55      3.62 o 
  -1   7   1      128.99      168.64      7.05 o 
   0   7   1       16.79       22.33      1.82 o 
   1   7   1      212.62      232.22      7.35 o 
   2   7   1        2.80        2.29      1.88 o 
   3   7   1       21.28        0.67      1.76 o 
   4   7   1       25.96       28.27      3.56 o 
  -4   8   1        0.03        1.17      2.17 o 
  -3   8   1        0.14        0.27      1.50 o 
  -2   8   1      112.48      143.76      7.01 o 
  -1   8   1       60.14       68.32      4.92 o 
   0   8   1       54.49       50.64      4.48 o 
   1   8   1       27.78       28.86      3.37 o 
   2   8   1        4.31        3.15      2.07 o 
   3   8   1        0.22        0.65      1.84 o 
   4   8   1        0.55        1.61      1.75 o 
  -3   9   1        5.90        0.46      1.64 o 
  -2   9   1        0.88        2.60      2.60 o 
  -1   9   1        2.05        5.32      2.30 o 
   0   9   1       12.49       13.46      1.73 o 
   1   9   1       37.33       37.97      3.95 o 
   2   9   1        3.55        6.13      2.25 o 
  -6   0   2        2.75        5.53      2.93 o 
  -4   0   2        0.04        0.83      1.56 o 
  -2   0   2     1901.88     1850.51     12.28 o 
   0   0   2        0.49       32.71     19.33 o 
   2   0   2     5096.54     4694.15     83.97 o 
   4   0   2      383.64      386.86      9.12 o 
   6   0   2       43.50       43.45      4.47 o 
  -6   1   2       13.83       19.72      4.36 o 
  -5   1   2      233.00      230.70      2.91 o 
  -4   1   2       28.13       28.45      3.25 o 
  -3   1   2     1783.95     1771.16     15.02 o 
  -2   1   2       14.42       15.31      1.35 o 
  -1   1   2     1271.21     1293.37      8.41 o 
   0   1   2     1982.49      331.38    997.63 o 
   1   1   2        0.11        0.25      0.53 o 
   2   1   2      116.48      111.15      3.44 o 
   3   1   2      426.68      506.10      8.73 o 
   4   1   2       17.25       16.37      2.74 o 
   5   1   2       14.60        2.52      2.52 o 
   6   1   2        0.04        1.03      2.11 o 
  -6   2   2       52.57       64.07      5.45 o 
  -5   2   2       85.51      107.18      6.64 o 
  -4   2   2        1.84        0.58      1.56 o 
  -3   2   2        6.74        8.96      1.67 o 
  -2   2   2       75.02       95.53      3.03 o 
  -1   2   2      694.01      754.42      7.22 o 
   0   2   2       29.28       19.00     14.03 o 
   1   2   2        0.63        0.63      0.69 o 
   2   2   2      676.43      649.28      0.86 o 
   3   2   2        0.06        0.28      1.04 o 
   4   2   2      560.76      566.58     11.10 o 
   5   2   2        8.81       16.21      2.97 o 
   6   2   2       67.97       64.76      4.65 o 
  -6   3   2        0.35        2.22      2.80 o 
  -5   3   2       55.60       60.95      5.55 o 
  -4   3   2        7.79        6.26      2.66 o 
  -3   3   2      103.78       84.99      3.97 o 
  -2   3   2        3.92        0.68      0.95 o 
  -1   3   2      973.04      950.95      9.20 o 
   0   3   2      518.41      511.78     50.56 o 
   1   3   2      163.77      152.33      4.01 o 
   2   3   2      353.14      419.01      7.47 o 
   3   3   2        6.72        8.78      1.66 o 
   4   3   2      229.03      269.28      8.21 o 
   5   3   2        2.27        1.83      2.62 o 
   6   3   2        1.63        3.64      2.05 o 
  -6   4   2       13.37       21.92      3.57 o 
  -5   4   2       95.92      106.86      7.09 o 
  -4   4   2       29.35       24.26      2.03 o 
  -3   4   2       84.76       90.72      4.49 o 
  -2   4   2       21.94       13.84      1.77 o 
  -1   4   2       22.58       28.25      1.99 o 
   0   4   2      329.06      323.63     30.95 o 
   1   4   2      373.31      408.67      7.54 o 
   2   4   2       46.19       43.29      2.83 o 
   3   4   2        8.19        2.72      2.12 o 
   4   4   2      277.44      305.67      1.58 o 
   5   4   2       48.31       58.15      4.43 o 
   6   4   2       25.77       23.21      3.00 o 
  -6   5   2        6.48        5.63      2.90 o 
  -5   5   2       91.88       86.63      6.47 o 
  -4   5   2        1.84        3.66      2.83 o 
  -3   5   2      154.37      169.70      6.57 o 
  -2   5   2      414.32      404.90      8.60 o 
  -1   5   2      432.42      468.83      8.62 o 
   0   5   2       93.00       98.73     11.75 o 
   1   5   2      153.73      184.78      5.77 o 
   2   5   2      258.41      271.38      7.49 o 
   3   5   2      181.62      189.81      6.86 o 
   4   5   2       24.68       25.06      3.28 o 
   5   5   2        0.00        2.55      2.55 o 
  -5   6   2       24.92       30.76      3.82 o 
  -4   6   2       11.32       13.90      3.33 o 
  -3   6   2        5.76        2.18      2.18 o 
  -2   6   2        7.67        9.80      2.44 o 
  -1   6   2      124.86      130.01      5.23 o 
   0   6   2        4.61        3.91      1.38 o 
   1   6   2       84.78       89.23      4.87 o 
   2   6   2      104.53      123.81      5.88 o 
   3   6   2       33.21       29.10      2.33 o 
   4   6   2        8.73        6.40      2.66 o 
   5   6   2        7.52        7.76      2.69 o 
  -4   7   2       20.23       28.87      3.69 o 
  -3   7   2        5.81        7.36      2.61 o 
  -2   7   2       97.78      113.02      5.58 o 
  -1   7   2        0.22        1.80      2.28 o 
   0   7   2      138.67      178.68      6.71 o 
   1   7   2      208.19      247.39      8.31 o 
   2   7   2      102.79      117.28      5.82 o 
   3   7   2       24.65        0.00      1.96 o 
   4   7   2        5.98        3.62      2.31 o 
  -4   8   2        7.71        5.76      2.36 o 
  -3   8   2       25.26        2.52      2.21 o 
  -2   8   2       29.71       33.03      3.81 o 
  -1   8   2        4.98        4.20      2.44 o 
   0   8   2       12.68       18.36      2.18 o 
   1   8   2      109.91      121.97      6.41 o 
   2   8   2        5.72        7.71      2.15 o 
   3   8   2        5.52        0.47      2.00 o 
   4   8   2        9.56        8.71      2.35 o 
  -2   9   2       50.32       48.25      4.55 o 
  -1   9   2       33.09       37.62      3.84 o 
   0   9   2        2.42        5.45      1.69 o 
   1   9   2        9.14       11.16      2.32 o 
   2   9   2       12.78       10.73      2.80 o 
  -5   0   3      137.23      175.42      8.41 o 
  -3   0   3      506.12      476.71      8.47 o 
  -1   0   3     3611.70     4051.43     66.47 o 
   1   0   3      672.04      769.13      6.95 o 
   3   0   3     1735.15     1763.49     14.53 o 
   5   0   3       77.82       71.14      4.55 o 
  -6   1   3      126.17      141.90      8.65 o 
  -5   1   3       24.26       10.50      3.88 o 
  -4   1   3      577.75      581.49     11.82 o 
  -3   1   3       54.35       49.77      3.02 o 
  -2   1   3       30.60       32.55      1.95 o 
  -1   1   3     6971.33     6909.12     88.03 o 
   0   1   3      545.04      517.98      0.40 o 
   1   1   3      839.26      820.25      7.31 o 
   2   1   3      554.60      568.56      7.72 o 
   3   1   3        0.04        1.28      1.28 o 
   4   1   3      153.86      146.70      5.92 o 
   5   1   3       19.06        1.82      2.52 o 
   6   1   3       52.38       40.24      4.21 o 
  -6   2   3        4.64        0.68      3.84 o 
  -5   2   3        3.15        4.20      2.63 o 
  -4   2   3        8.67        7.46      2.38 o 
  -3   2   3      590.60      543.93      9.20 o 
  -2   2   3      307.73      300.15      5.60 o 
  -1   2   3      365.13      392.17      5.63 o 
   0   2   3      641.59      685.01     52.82 o 
   1   2   3      282.13      262.85      4.67 o 
   2   2   3       14.41        0.74      0.96 o 
   3   2   3      477.63      474.38      8.96 o 
   4   2   3       64.06       64.23      4.11 o 
   5   2   3       19.14       20.09      3.08 o 
   6   2   3        3.03        2.06      2.42 o 
  -6   3   3       27.87       42.72      5.02 o 
  -5   3   3        3.36        2.55      2.73 o 
  -4   3   3      243.42      232.18      8.02 o 
  -3   3   3      232.97      171.83      1.25 o 
  -2   3   3      273.82      304.22      6.19 o 
  -1   3   3      178.13      152.64      5.07 o 
   0   3   3        7.23        7.95      0.83 o 
   1   3   3      259.76      188.09      6.40 o 
   2   3   3       61.05       60.19      3.10 o 
   3   3   3       42.08       54.85      3.35 o 
   4   3   3      384.02      415.22     10.22 o 
   5   3   3      121.55      123.74      6.44 o 
   6   3   3       18.34       16.95      2.70 o 
  -6   4   3       12.01       12.85      3.50 o 
  -5   4   3       10.31       13.04      3.58 o 
  -4   4   3        1.26        0.94      2.21 o 
  -3   4   3      225.45      215.93      6.78 o 
  -2   4   3        2.73        2.42      1.40 o 
  -1   4   3      334.89      335.46      6.68 o 
   0   4   3      304.10      301.73     29.09 o 
   1   4   3      406.35      416.49      7.66 o 
   2   4   3      432.72      475.81      9.25 o 
   3   4   3      271.98      306.86      8.01 o 
   4   4   3      150.97      127.90      2.20 o 
   5   4   3       20.81       24.49      3.36 o 
   6   4   3        1.57        0.42      1.91 o 
  -5   5   3       14.09       17.41      3.83 o 
  -4   5   3      148.33      160.12      7.49 o 
  -3   5   3       61.11       70.67      4.71 o 
  -2   5   3       53.08       66.60      4.08 o 
  -1   5   3       37.26       37.34      2.90 o 
   0   5   3       75.56       82.16     12.43 o 
   1   5   3       65.56       58.07      3.65 o 
   2   5   3      180.38      165.53      1.88 o 
   3   5   3        0.02        2.42      2.42 o 
   4   5   3       12.98       13.66      2.70 o 
   5   5   3       36.43       41.32      4.06 o 
  -5   6   3       32.69       38.04      4.27 o 
  -4   6   3        2.02        0.53      3.09 o 
  -3   6   3        1.16        0.68      1.82 o 
  -2   6   3      220.52      248.93      7.64 o 
  -1   6   3      175.59      211.26      6.82 o 
   0   6   3      233.01      264.44     16.93 o 
   1   6   3      166.58      202.54      7.08 o 
   2   6   3      113.87      132.35      6.13 o 
   3   6   3       57.90       46.40      1.76 o 
   4   6   3       12.95       12.49      2.61 o 
   5   6   3        2.07        0.65      1.91 o 
  -4   7   3        5.48        4.28      3.13 o 
  -3   7   3        6.61        0.00      2.13 o 
  -2   7   3       35.41       26.81      3.56 o 
  -1   7   3      311.46      309.58      8.76 o 
   0   7   3      170.00      196.39     13.90 o 
   1   7   3       73.25       82.16      5.37 o 
   2   7   3       32.14       19.80      3.77 o 
   3   7   3        2.37        0.47      1.88 o 
   4   7   3       28.90       28.09      3.27 o 
  -4   8   3        0.06        3.71      1.76 o 
  -3   8   3        1.02        2.71      2.71 o 
  -2   8   3       67.97       79.77      5.55 o 
  -1   8   3        7.50        6.28      2.67 o 
   0   8   3       49.12       56.40      3.46 o 
   1   8   3       44.77       55.96      4.74 o 
   2   8   3       15.38       20.23      3.13 o 
   3   8   3        0.20        0.47      2.03 o 
  -2   9   3        3.25        0.71      2.54 o 
  -1   9   3        0.64        1.95      1.99 o 
   0   9   3        6.46        6.27      1.73 o 
   1   9   3        1.97        6.41      2.27 o 
   2   9   3        4.94        1.44      2.42 o 
  -6   0   4       99.73      129.00      8.34 o 
  -4   0   4      375.21      397.00     10.09 o 
  -2   0   4      541.35      508.59      7.41 o 
   0   0   4     5681.13     6459.46     76.04 o 
   2   0   4      220.96      200.06      4.40 o 
   4   0   4       13.08       18.21      2.27 o 
   6   0   4       16.97       15.48      2.79 o 
  -6   1   4        1.79        2.85      3.39 o 
  -5   1   4       63.48       80.00      6.02 o 
  -4   1   4       41.56       38.09      3.98 o 
  -3   1   4       89.79       79.60      3.81 o 
  -2   1   4      878.36      953.95      9.70 o 
  -1   1   4    16683.95    14510.95    132.28 o 
   0   1   4     5746.40     5496.40    190.55 o 
   1   1   4       56.45       56.61      2.07 o 
   2   1   4      622.36      663.90      8.50 o 
   3   1   4      349.90      340.81      7.41 o 
   4   1   4        8.71        8.44      2.19 o 
   5   1   4       71.84       79.81      5.02 o 
   6   1   4        5.75        5.00      1.89 o 
  -6   2   4        6.43        9.65      3.65 o 
  -5   2   4       10.66       13.57      3.05 o 
  -4   2   4      244.69      248.41      8.15 o 
  -3   2   4      466.24      472.19      8.89 o 
  -2   2   4      236.36      208.84      0.95 o 
  -1   2   4      142.38      104.35      0.52 o 
   0   2   4        3.16        0.50      0.97 o 
   1   2   4       33.11       25.23      1.57 o 
   2   2   4       41.17       27.77      0.97 o 
   3   2   4        1.04        0.46      1.53 o 
   4   2   4        0.03        0.97      1.73 o 
   5   2   4        2.16        1.11      2.03 o 
   6   2   4      116.26       97.13      5.75 o 
  -6   3   4        1.21        4.65      2.96 o 
  -5   3   4       29.68       25.55      4.57 o 
  -4   3   4      235.08      250.77      8.43 o 
  -3   3   4       42.80       45.62      2.92 o 
  -2   3   4      445.34      529.57      8.71 o 
  -1   3   4     1444.38     1492.80     11.91 o 
   0   3   4        0.12        0.61      0.61 o 
   1   3   4     3487.87     2803.06      0.86 o 
   2   3   4      533.71      457.46      1.25 o 
   3   3   4       42.33       42.08      3.35 o 
   4   3   4       31.63       42.06      3.93 o 
   5   3   4       85.29       82.47      4.98 o 
   6   3   4        1.18        1.06      1.79 o 
  -6   4   4       11.50       15.12      4.03 o 
  -5   4   4       36.30       45.03      4.59 o 
  -4   4   4      190.72      161.41      2.78 o 
  -3   4   4       17.32       19.91      2.78 o 
  -2   4   4      366.34      396.91      8.41 o 
  -1   4   4       30.94       14.26      1.63 o 
   0   4   4      282.47      346.00     29.25 o 
   1   4   4       14.17       21.56      2.17 o 
   2   4   4        5.99        5.23      1.71 o 
   3   4   4      114.38      103.04      1.87 o 
   4   4   4       11.53        2.53      2.53 o 
   5   4   4       18.65       17.92      2.94 o 
   6   4   4       22.50       20.42      2.72 o 
  -5   5   4       24.37       25.64      4.64 o 
  -4   5   4       44.38       52.96      4.75 o 
  -3   5   4       28.07       29.04      3.66 o 
  -2   5   4        2.91        0.36      1.77 o 
  -1   5   4      391.67      365.12      7.48 o 
   0   5   4       10.07       11.39      2.83 o 
   1   5   4       31.34       29.01      2.84 o 
   2   5   4      342.93      370.74      9.05 o 
   3   5   4      490.90      525.47     11.34 o 
   4   5   4       60.93       68.84      4.96 o 
   5   5   4        1.90        0.46      2.33 o 
  -5   6   4       57.63       51.76      5.50 o 
  -4   6   4       43.78       69.10      5.23 o 
  -3   6   4       68.13       62.13      2.64 o 
  -2   6   4      114.07      141.63      6.29 o 
  -1   6   4      240.34      233.68      6.78 o 
   0   6   4      114.97      148.74     18.68 o 
   1   6   4       31.80       39.37      3.46 o 
   2   6   4        0.05        0.84      1.74 o 
   3   6   4        5.77        1.59      2.12 o 
   4   6   4        4.67        3.26      2.00 o 
   5   6   4        3.44        5.02      1.76 o 
  -4   7   4        2.13        7.56      2.87 o 
  -3   7   4        4.90        0.53      2.65 o 
  -2   7   4       25.35       24.11      3.33 o 
  -1   7   4       10.86        9.91      2.25 o 
   0   7   4       35.70       39.04      3.22 o 
   1   7   4      134.52      154.79      6.86 o 
   2   7   4      189.90      248.01      8.65 o 
   3   7   4       16.26       26.68      3.55 o 
   4   7   4       17.37       25.89      3.40 o 
  -4   8   4        8.38        9.20      2.16 o 
  -3   8   4       31.48       31.62      1.74 o 
  -2   8   4       13.30       21.77      3.32 o 
  -1   8   4        0.32        0.20      1.79 o 
   0   8   4        2.86        2.85      1.80 o 
   1   8   4       15.68       14.83      2.33 o 
   2   8   4        0.16        1.49      2.19 o 
   3   8   4       10.50        7.52      2.60 o 
  -2   9   4        3.31        4.73      2.03 o 
  -1   9   4       33.03       25.69      3.11 o 
   0   9   4       52.87       52.10      9.82 o 
   1   9   4        8.80        6.77      2.50 o 
   2   9   4       16.44       21.12      3.05 o 
  -5   0   5      118.14      135.63      7.78 o 
  -3   0   5       35.85       33.76      2.69 o 
  -1   0   5     1095.53     1141.38      9.34 o 
   1   0   5     1349.53     1503.70     11.23 o 
   3   0   5      161.87      145.45      4.51 o 
   5   0   5       31.70       32.55      3.06 o 
  -6   1   5       11.88       14.75      3.92 o 
  -5   1   5       59.80       51.83      5.36 o 
  -4   1   5      483.39      508.77     11.46 o 
  -3   1   5      126.13      123.72      4.66 o 
  -2   1   5      576.37      553.80      8.68 o 
  -1   1   5     1293.04     1341.45     10.11 o 
   0   1   5     9365.48     2028.10   4234.73 o 
   1   1   5       63.59       62.96      2.29 o 
   2   1   5      151.09      141.76      4.14 o 
   3   1   5        6.79       11.85      1.69 o 
   4   1   5        7.10        4.58      1.81 o 
   5   1   5        2.39        1.30      2.16 o 
   6   1   5       16.03        9.87      2.95 o 
  -6   2   5       23.95       29.46      4.64 o 
  -5   2   5        2.20        2.10      2.66 o 
  -4   2   5       41.26       37.30      4.17 o 
  -3   2   5      231.51      269.71      7.22 o 
  -2   2   5       10.90       15.09      1.84 o 
  -1   2   5      836.76      879.56      8.64 o 
   0   2   5        6.47        0.83      0.54 o 
   1   2   5      479.64      484.99      0.65 o 
   2   2   5       44.77       58.03      2.80 o 
   3   2   5      841.71      949.73     12.14 o 
   4   2   5       23.75       26.34      3.42 o 
   5   2   5       28.66       25.43      3.23 o 
   6   2   5       10.52       12.19      2.56 o 
  -6   3   5        0.01        1.72      2.78 o 
  -5   3   5        6.82        6.09      3.17 o 
  -4   3   5      341.09      367.95     10.61 o 
  -3   3   5      311.01      300.28      7.99 o 
  -2   3   5       97.00       80.72      1.33 o 
  -1   3   5       59.50       46.65      2.42 o 
   0   3   5     1136.60      794.33    516.48 o 
   1   3   5       17.97        0.42      1.12 o 
   2   3   5      291.16      219.33      1.21 o 
   3   3   5        0.11        1.18      1.70 o 
   4   3   5       19.33       26.06      3.15 o 
   5   3   5        4.43        2.68      2.84 o 
   6   3   5        9.27        8.51      2.52 o 
  -6   4   5        5.03        0.99      3.02 o 
  -5   4   5       14.63       16.23      3.57 o 
  -4   4   5        6.06        2.75      2.75 o 
  -3   4   5       70.12       78.71      4.56 o 
  -2   4   5       39.08       54.87      3.66 o 
  -1   4   5       66.28       51.36      1.06 o 
   0   4   5      112.93      137.14      9.83 o 
   1   4   5       59.35       48.58      1.17 o 
   2   4   5       73.91       83.66      4.04 o 
   3   4   5      200.46      190.07      2.15 o 
   4   4   5      338.71      323.22      2.17 o 
   5   4   5       28.01       29.29      3.66 o 
  -5   5   5        0.45        0.93      3.20 o 
  -4   5   5        8.65        8.91      2.83 o 
  -3   5   5      154.48      190.61      7.57 o 
  -2   5   5      519.43      454.70      1.85 o 
  -1   5   5      103.98       75.77      1.07 o 
   0   5   5      688.77      812.45     64.51 o 
   1   5   5       71.29       66.11      3.68 o 
   2   5   5        0.19        2.20      1.50 o 
   3   5   5       58.47       66.05      4.62 o 
   4   5   5       37.81       43.14      3.76 o 
   5   5   5        1.42        0.44      2.11 o 
  -5   6   5       22.27       22.93      4.28 o 
  -4   6   5       26.05       27.24      4.20 o 
  -3   6   5       12.08        0.52      2.45 o 
  -2   6   5        0.03        2.56      2.56 o 
  -1   6   5       25.87       28.63      2.81 o 
   0   6   5       50.91       82.65      7.80 o 
   1   6   5        3.70        1.49      1.95 o 
   2   6   5        1.45        0.43      2.06 o 
   3   6   5       69.67       55.79      2.25 o 
   4   6   5       69.66       77.63      4.90 o 
   5   6   5       13.65       14.18      2.66 o 
  -4   7   5       37.12       45.24      4.74 o 
  -3   7   5       21.60        3.10      2.45 o 
  -2   7   5       15.82       26.77      3.74 o 
  -1   7   5       33.66       33.54      3.35 o 
   0   7   5       17.94       16.92      2.07 o 
   1   7   5       52.82       52.79      4.06 o 
   2   7   5        1.20        3.29      2.10 o 
   3   7   5        5.65        6.20      2.43 o 
   4   7   5        2.45        3.32      1.84 o 
  -4   8   5        1.96        2.36      2.36 o 
  -3   8   5        3.21        1.40      2.64 o 
  -2   8   5        0.30        3.49      2.65 o 
  -1   8   5       14.33       13.19      2.68 o 
   0   8   5       56.66       61.39      3.42 o 
   1   8   5        1.01        0.23      1.92 o 
   2   8   5       12.65       21.74      3.19 o 
   3   8   5       18.27        1.61      2.16 o 
  -2   9   5       27.66       27.74      3.76 o 
  -1   9   5        6.16        3.83      2.31 o 
   0   9   5        3.69        0.76      1.86 o 
   1   9   5       18.49       18.66      2.93 o 
   2   9   5        4.90        7.39      2.01 o 
  -6   0   6       13.54       10.04      3.92 o 
  -4   0   6      230.42      237.97      8.15 o 
  -2   0   6      275.29      299.88      6.56 o 
   0   0   6       53.66       37.26      1.34 o 
   2   0   6     2232.42     2224.77     15.27 o 
   4   0   6       94.34       79.46      4.15 o 
   6   0   6        0.52        0.19      1.47 o 
  -6   1   6       70.33       70.19      7.24 o 
  -5   1   6       38.73       34.41      4.87 o 
  -4   1   6       25.08       20.97      3.40 o 
  -3   1   6     1177.30     1265.72     14.68 o 
  -2   1   6        0.07        0.61      1.19 o 
  -1   1   6     1341.37     1305.77     10.52 o 
   0   1   6      231.25      251.79      3.36 o 
   1   1   6      393.21      350.66      6.22 o 
   2   1   6      216.48      232.91      5.29 o 
   3   1   6      184.23      186.39      5.58 o 
   4   1   6        0.05        1.10      1.75 o 
   5   1   6       96.53       98.81      5.18 o 
   6   1   6        0.32        0.81      1.86 o 
  -6   2   6        5.89        6.39      3.15 o 
  -5   2   6       11.79       12.03      4.16 o 
  -4   2   6      113.74      125.94      6.14 o 
  -3   2   6       11.59        6.63      2.49 o 
  -2   2   6      717.53      740.02     10.50 o 
  -1   2   6      898.27      869.20      8.98 o 
   0   2   6      540.62      436.44    295.83 o 
   1   2   6      523.07      518.82      0.68 o 
   2   2   6       88.63       75.85      3.25 o 
   3   2   6       41.72       54.85      3.45 o 
   4   2   6      414.12      462.36     10.67 o 
   5   2   6        1.98        1.74      1.93 o 
   6   2   6        3.19        2.99      1.85 o 
  -6   3   6       21.69       18.73      3.91 o 
  -5   3   6        9.47        9.46      3.20 o 
  -4   3   6        0.74        0.50      2.69 o 
  -3   3   6      102.67      101.10      5.02 o 
  -2   3   6       39.34       30.66      1.61 o 
  -1   3   6       76.06       60.29      2.72 o 
   0   3   6      224.21      259.95     16.97 o 
   1   3   6        1.87        0.34      1.04 o 
   2   3   6       12.55        7.82      1.84 o 
   3   3   6      728.70      815.65     11.95 o 
   4   3   6       84.87      102.35      5.39 o 
   5   3   6       46.53       49.74      3.78 o 
   6   3   6        3.41        2.17      2.17 o 
  -6   4   6        0.33        0.34      2.90 o 
  -5   4   6        0.03        0.00      2.73 o 
  -4   4   6       26.56       44.06      3.96 o 
  -3   4   6       81.40       67.65      2.06 o 
  -2   4   6      141.70      154.63      5.59 o 
  -1   4   6      133.32      132.61      4.37 o 
   0   4   6      320.13      309.51     25.93 o 
   1   4   6      561.46      541.15      1.25 o 
   2   4   6      313.45      311.59      7.68 o 
   3   4   6        1.21        0.77      1.61 o 
   4   4   6       23.76        1.31      2.06 o 
   5   4   6       11.50       14.05      2.79 o 
  -5   5   6       96.21      120.39      7.20 o 
  -4   5   6       19.76       23.76      3.89 o 
  -3   5   6       83.77       84.22      5.76 o 
  -2   5   6       11.35        2.07      2.25 o 
  -1   5   6      122.67       90.82      1.91 o 
   0   5   6        7.97        6.88      3.16 o 
   1   5   6        3.43        1.45      1.62 o 
   2   5   6        8.33       10.90      2.34 o 
   3   5   6        4.86        4.87      2.32 o 
   4   5   6        7.99       18.35      2.52 o 
   5   5   6       31.65       33.44      3.26 o 
  -5   6   6       10.59        7.47      3.41 o 
  -4   6   6        0.02        0.31      2.61 o 
  -3   6   6       66.83       71.03      5.68 o 
  -2   6   6       19.99       39.50      4.09 o 
  -1   6   6       22.25       21.79      2.57 o 
   0   6   6      256.03      366.18     35.04 o 
   1   6   6      574.91      590.08     10.73 o 
   2   6   6       71.01       83.18      4.91 o 
   3   6   6       15.04       12.13      2.69 o 
   4   6   6        6.32        6.62      2.00 o 
   5   6   6        6.47        4.30      1.95 o 
  -4   7   6        5.45        7.29      3.25 o 
  -3   7   6        6.89        1.76      2.30 o 
  -2   7   6       13.31       17.11      3.42 o 
  -1   7   6       19.73        2.08      1.88 o 
   0   7   6       15.01       18.71      2.51 o 
   1   7   6        5.78        7.89      1.82 o 
   2   7   6        4.49        3.20      2.07 o 
   3   7   6       15.19       13.89      2.69 o 
   4   7   6       10.36       13.36      2.70 o 
  -3   8   6       16.53       21.30      3.83 o 
  -2   8   6        7.64       13.38      2.68 o 
  -1   8   6       93.86      120.60      6.56 o 
   0   8   6       63.19       80.30     12.80 o 
   1   8   6       24.18       25.26      3.42 o 
   2   8   6        0.67        1.63      2.07 o 
   3   8   6        7.32       13.77      2.69 o 
  -2   9   6       13.01       10.64      3.14 o 
  -1   9   6        2.85        0.99      2.32 o 
   0   9   6       20.40       26.23      2.67 o 
   1   9   6        5.55        8.63      2.34 o 
   2   9   6        5.27        2.75      1.65 o 
  -5   0   7      251.73      245.38     10.40 o 
  -3   0   7      488.75      498.52     10.31 o 
  -1   0   7      102.34      111.88      3.42 o 
   1   0   7      419.81      492.51      7.70 o 
   3   0   7        4.05        8.11      1.33 o 
   5   0   7       58.07       48.48      3.39 o 
  -6   1   7       12.89       11.72      4.22 o 
  -5   1   7       33.23       48.00      4.49 o 
  -4   1   7        0.20        1.46      2.28 o 
  -3   1   7       29.84       33.13      3.18 o 
  -2   1   7      160.74      167.63      5.12 o 
  -1   1   7      623.02      605.81      7.74 o 
   0   1   7        1.94        1.45      2.12 o 
   1   1   7       18.31       22.50      1.68 o 
   2   1   7     1632.44     1588.82     13.52 o 
   3   1   7        1.13        1.48      1.28 o 
   4   1   7      167.28      163.33      6.12 o 
   5   1   7       27.66       23.86      3.28 o 
   6   1   7       37.39       30.63      3.05 o 
  -6   2   7        1.77        1.07      3.80 o 
  -5   2   7      266.47      259.49     10.41 o 
  -4   2   7       36.19       40.30      4.82 o 
  -3   2   7       14.60       29.72      2.94 o 
  -2   2   7      496.26      520.33      9.38 o 
  -1   2   7     1688.17     1583.44      1.06 o 
   0   2   7      803.88      804.94      2.36 o 
   1   2   7       10.96        0.00      0.86 o 
   2   2   7      376.57      374.29      7.24 o 
   3   2   7      190.54      211.78      6.42 o 
   4   2   7        8.44       11.32      2.70 o 
   5   2   7        0.36        1.48      1.58 o 
   6   2   7        1.75        3.98      2.00 o 
  -6   3   7        9.97       11.60      3.39 o 
  -5   3   7        0.00        0.98      2.93 o 
  -4   3   7       77.42       77.05      5.71 o 
  -3   3   7        3.98        7.98      1.94 o 
  -2   3   7       76.81       55.84      1.27 o 
  -1   3   7      451.12      419.96      1.03 o 
   0   3   7      453.40      473.81     22.92 o 
   1   3   7      377.94      434.69      7.87 o 
   2   3   7      481.01      465.00      1.33 o 
   3   3   7        0.24        3.33      2.29 o 
   4   3   7      395.87      411.98     10.47 o 
   5   3   7       13.70       16.36      2.83 o 
  -6   4   7        3.33        5.01      3.61 o 
  -5   4   7       66.89       69.81      6.10 o 
  -4   4   7       25.43        1.44      2.84 o 
  -3   4   7      121.17       90.11      2.41 o 
  -2   4   7       11.66        2.42      1.58 o 
  -1   4   7      244.44      238.80      5.99 o 
   0   4   7      127.94       94.72     67.75 o 
   1   4   7        1.52        1.61      1.11 o 
   2   4   7        2.71        1.47      1.59 o 
   3   4   7       34.60       28.31      1.92 o 
   4   4   7       19.72        0.43      2.21 o 
   5   4   7       23.75       21.67      2.68 o 
  -5   5   7        4.99        2.35      3.49 o 
  -4   5   7       24.60        1.55      2.72 o 
  -3   5   7        0.00        1.33      2.24 o 
  -2   5   7        1.86        0.42      2.30 o 
  -1   5   7      275.19      301.11      7.45 o 
   0   5   7       22.11        5.86      8.80 o 
   1   5   7      219.21      192.20      1.33 o 
   2   5   7      204.62      227.72      7.18 o 
   3   5   7        0.26        2.17      2.17 o 
   4   5   7        1.61        0.66      2.30 o 
   5   5   7       16.85       14.46      2.51 o 
  -5   6   7       29.93       46.05      4.93 o 
  -4   6   7       10.52       19.13      4.06 o 
  -3   6   7       71.47       91.11      6.32 o 
  -2   6   7      508.72      559.69     12.69 o 
  -1   6   7       10.71       11.92      2.55 o 
   0   6   7      140.58      171.42     12.56 o 
   1   6   7       86.96       71.60      2.38 o 
   2   6   7      220.44      221.72      1.81 o 
   3   6   7        7.29       18.03      2.57 o 
   4   6   7       26.94       24.68      3.07 o 
  -4   7   7        1.00        2.79      2.79 o 
  -3   7   7       30.03       40.33      4.27 o 
  -2   7   7       21.82        1.53      2.60 o 
  -1   7   7        2.19        3.40      2.12 o 
   0   7   7       81.32       82.80     58.27 o 
   1   7   7       83.89      107.61      5.61 o 
   2   7   7       17.34        0.00      2.15 o 
   3   7   7       12.76       16.64      2.65 o 
   4   7   7       12.74       12.10      2.73 o 
  -3   8   7        4.06        5.52      2.67 o 
  -2   8   7       38.20       32.55      2.15 o 
  -1   8   7        9.48        1.76      2.16 o 
   0   8   7       24.20       32.67      2.98 o 
   1   8   7        3.05        2.95      1.94 o 
   2   8   7        6.53        6.10      2.19 o 
   3   8   7        0.02        1.93      2.07 o 
  -2   9   7        0.57        2.40      2.40 o 
  -1   9   7       34.76       47.73      4.69 o 
   0   9   7        7.49        2.66      2.39 o 
   1   9   7       17.31       17.70      2.57 o 
  -6   0   8      240.86      232.35     11.52 o 
  -4   0   8       83.16       82.79      5.32 o 
  -2   0   8      160.09      175.42      5.53 o 
   0   0   8       46.58       40.07      3.72 o 
   2   0   8       35.29       30.37      2.38 o 
   4   0   8       71.19       70.46      3.81 o 
   6   0   8       61.73       45.55      3.35 o 
  -6   1   8        1.00        1.48      3.79 o 
  -5   1   8       51.77       58.46      5.42 o 
  -4   1   8       35.42       39.42      4.32 o 
  -3   1   8      103.22       80.73      4.72 o 
  -2   1   8        1.64        3.26      1.34 o 
  -1   1   8     1410.61     1337.32     12.01 o 
   0   1   8        5.49        4.58      4.28 o 
   1   1   8      263.35      260.22      5.72 o 
   2   1   8        9.36        4.82      1.87 o 
   3   1   8      202.28      212.44      6.13 o 
   4   1   8        6.01        6.16      1.95 o 
   5   1   8        8.04       10.27      2.30 o 
   6   1   8        2.96        1.96      1.84 o 
  -6   2   8        0.01        1.46      3.02 o 
  -5   2   8       12.15        8.86      4.28 o 
  -4   2   8      548.87      552.21     13.60 o 
  -3   2   8       32.56       37.05      3.52 o 
  -2   2   8     2086.66     2168.56      2.85 o 
  -1   2   8     1690.13     1652.00     13.67 o 
   0   2   8      286.55      262.62    168.49 o 
   1   2   8     1330.23     1099.84      1.15 o 
   2   2   8      112.48      111.59      4.15 o 
   3   2   8       11.94        9.77      2.07 o 
   4   2   8      244.56      259.29      8.19 o 
   5   2   8        1.60        0.83      1.75 o 
   6   2   8       47.44       42.76      3.59 o 
  -6   3   8        7.16        7.06      3.38 o 
  -5   3   8       66.87       72.00      6.20 o 
  -4   3   8       54.45       65.45      5.22 o 
  -3   3   8      258.02      253.33      8.73 o 
  -2   3   8      128.17      144.93      5.49 o 
  -1   3   8      260.52      265.27      1.49 o 
   0   3   8      125.05      141.65      6.86 o 
   1   3   8      494.07      468.84      8.61 o 
   2   3   8        1.55        0.45      0.98 o 
   3   3   8      216.37      233.00      7.27 o 
   4   3   8        0.80        4.78      2.20 o 
   5   3   8       19.39       24.28      3.11 o 
  -6   4   8       13.43       12.38      3.49 o 
  -5   4   8        4.20        4.78      3.16 o 
  -4   4   8       42.36       51.51      5.08 o 
  -3   4   8        0.81        0.24      2.03 o 
  -2   4   8        4.66        1.75      2.00 o 
  -1   4   8       15.23       15.62      2.40 o 
   0   4   8       56.63       39.63     27.31 o 
   1   4   8        8.04        1.42      1.05 o 
   2   4   8      137.80       99.83      1.66 o 
   3   4   8      424.76      485.78     10.77 o 
   4   4   8       22.14        2.35      2.35 o 
   5   4   8        4.01        3.55      2.11 o 
  -5   5   8        4.52        4.07      3.63 o 
  -4   5   8       12.28        1.61      3.05 o 
  -3   5   8       93.35       88.67      3.40 o 
  -2   5   8      207.35      147.82      2.17 o 
  -1   5   8      212.79      240.53      7.17 o 
   0   5   8       81.89       68.93     45.13 o 
   1   5   8        1.82        2.04      1.76 o 
   2   5   8        2.92        1.74      1.74 o 
   3   5   8       37.63       38.49      3.95 o 
   4   5   8        3.33        0.00      1.74 o 
   5   5   8        3.00        4.37      2.11 o 
  -5   6   8        1.88        0.95      3.10 o 
  -4   6   8        1.69        3.21      3.21 o 
  -3   6   8       13.84       23.38      3.83 o 
  -2   6   8       38.59       46.49      4.64 o 
  -1   6   8      376.58      411.15      1.82 o 
   0   6   8        0.36        0.02      1.58 o 
   1   6   8      369.97      284.07      1.83 o 
   2   6   8       98.35      107.56      5.63 o 
   3   6   8        0.53        3.88      2.30 o 
   4   6   8        8.23        5.49      2.71 o 
  -4   7   8       22.13       21.73      4.20 o 
  -3   7   8       13.90       15.97      4.42 o 
  -2   7   8       29.45        3.36      2.20 o 
  -1   7   8       75.14       96.34      5.35 o 
   0   7   8       47.45       33.22     28.70 o 
   1   7   8        9.76        0.00      2.07 o 
   2   7   8        1.20        2.38      2.38 o 
   3   7   8        3.24        5.89      2.39 o 
   4   7   8        0.27        2.01      1.69 o 
  -3   8   8        1.64        4.60      2.62 o 
  -2   8   8        1.86        1.26      2.63 o 
  -1   8   8        0.13        1.63      2.47 o 
   0   8   8        2.08        4.58      2.06 o 
   1   8   8       23.51        0.48      1.57 o 
   2   8   8       14.29       20.20      2.89 o 
   3   8   8       25.87       26.97      2.97 o 
  -2   9   8        5.82        4.44      2.33 o 
  -1   9   8        0.71        1.63      2.39 o 
   0   9   8       57.58       52.66     40.16 o 
   1   9   8        5.82        5.71      1.74 o 
  -5   0   9        3.60        3.57      3.57 o 
  -3   0   9      239.71      292.72      8.69 o 
  -1   0   9      884.76      879.29     11.23 o 
   1   0   9      351.31      377.31      7.75 o 
   3   0   9      164.56      158.82      5.38 o 
   5   0   9        1.28        2.48      1.33 o 
  -6   1   9       12.56       10.29      4.47 o 
  -5   1   9        1.10        0.98      3.33 o 
  -4   1   9      215.36      215.60      8.84 o 
  -3   1   9       51.09       55.23      4.34 o 
  -2   1   9      296.30      273.65      7.26 o 
  -1   1   9       33.13       34.03      2.58 o 
   0   1   9       11.31       12.39      2.18 o 
   1   1   9      452.88      469.67      8.14 o 
   2   1   9       92.55       98.67      4.12 o 
   3   1   9       64.41       66.03      4.01 o 
   4   1   9        6.94        7.58      1.72 o 
   5   1   9        0.74        0.20      1.76 o 
  -6   2   9        2.94        4.35      3.78 o 
  -5   2   9      145.16      141.48      8.51 o 
  -4   2   9        5.97        8.10      3.29 o 
  -3   2   9        0.07        0.45      2.21 o 
  -2   2   9       61.25       52.25      3.67 o 
  -1   2   9     3472.02     3369.11     20.94 o 
   0   2   9      131.27      156.07      3.46 o 
   1   2   9      826.42      768.06      1.15 o 
   2   2   9        1.85        4.74      1.28 o 
   3   2   9      153.55      148.51      5.91 o 
   4   2   9        4.42        6.61      2.32 o 
   5   2   9        7.73        4.89      2.05 o 
  -6   3   9       12.25       15.84      3.81 o 
  -5   3   9       10.02        9.30      3.91 o 
  -4   3   9      193.04      218.87      9.31 o 
  -3   3   9        0.73        1.45      2.21 o 
  -2   3   9       13.47       23.36      2.98 o 
  -1   3   9        3.33        0.85      1.10 o 
   0   3   9       41.56       56.55      2.44 o 
   1   3   9        0.75        0.46      1.24 o 
   2   3   9      153.12      217.30      1.42 o 
   3   3   9      127.76      129.48      5.93 o 
   4   3   9        0.21        0.83      1.84 o 
   5   3   9       13.48       16.30      2.50 o 
  -5   4   9        0.12        0.71      2.66 o 
  -4   4   9       82.03       69.12      6.53 o 
  -3   4   9       77.83       88.77      5.84 o 
  -2   4   9       37.09       30.42      1.95 o 
  -1   4   9      298.81      303.17      7.65 o 
   0   4   9       59.95       53.65     40.03 o 
   1   4   9      251.55      267.12      7.29 o 
   2   4   9       91.31       80.20      1.80 o 
   3   4   9       33.57       31.01      3.54 o 
   4   4   9       76.88       72.79      2.07 o 
   5   4   9        8.87       10.15      2.24 o 
  -5   5   9       16.53       18.89      3.97 o 
  -4   5   9       20.44        5.60      2.65 o 
  -3   5   9        7.05        0.85      3.06 o 
  -2   5   9      132.18      151.24      6.62 o 
  -1   5   9        6.94        1.16      2.69 o 
   0   5   9       61.76       42.01      1.36 o 
   1   5   9        4.57        1.41      1.63 o 
   2   5   9       16.71       14.80      2.40 o 
   3   5   9      106.09      133.29      6.14 o 
   4   5   9       19.50        1.56      2.24 o 
   5   5   9        4.15        5.34      2.27 o 
  -5   6   9        0.70        2.90      2.54 o 
  -4   6   9       16.44       26.99      3.68 o 
  -3   6   9       48.73       64.11      5.34 o 
  -2   6   9        3.04        1.26      2.52 o 
  -1   6   9       62.82       66.66      5.21 o 
   0   6   9        3.28        1.08      1.36 o 
   1   6   9        1.74        2.28      2.53 o 
   2   6   9       48.10       42.09      2.15 o 
   3   6   9       71.35       82.72      5.05 o 
   4   6   9        6.70        6.88      2.00 o 
  -4   7   9        5.35        2.20      3.54 o 
  -3   7   9       25.66       37.35      4.79 o 
  -2   7   9        8.96       16.12      3.62 o 
  -1   7   9        5.98       10.93      2.20 o 
   0   7   9        4.31        2.04      4.03 o 
   1   7   9       19.87        1.48      2.09 o 
   2   7   9        5.28        0.68      1.92 o 
   3   7   9       40.82       52.59      4.00 o 
  -3   8   9        0.60        3.26      3.26 o 
  -2   8   9       10.94        2.39      2.39 o 
  -1   8   9       15.71       21.03      3.68 o 
   0   8   9       36.12       38.07     29.21 o 
   1   8   9       10.65        3.45      1.39 o 
   2   8   9       22.03       28.25      3.30 o 
  -1   9   9        3.43        7.65      3.12 o 
   0   9   9        9.76        3.61      1.73 o 
  -6   0  10        0.92        1.46      3.78 o 
  -4   0  10      458.26      465.91     13.30 o 
  -2   0  10      563.85      628.03     11.62 o 
   0   0  10      109.45       91.16      3.02 o 
   2   0  10        0.00        0.31      1.53 o 
   4   0  10       57.91       55.76      3.51 o 
  -6   1  10       25.34       17.84      4.31 o 
  -5   1  10        0.12        3.27      3.27 o 
  -4   1  10       14.58       12.39      3.80 o 
  -3   1  10        1.34        1.17      2.05 o 
  -2   1  10        1.13       14.08      2.53 o 
  -1   1  10        8.88        8.50      1.87 o 
   0   1  10        4.87        4.18      5.98 o 
   1   1  10      280.35      288.17      6.84 o 
   2   1  10      262.97      260.17      6.93 o 
   3   1  10      401.08      421.66      9.41 o 
   4   1  10       13.15       15.04      2.26 o 
   5   1  10       14.22       18.78      2.52 o 
  -6   2  10       10.66       14.00      3.67 o 
  -5   2  10        0.25        3.47      3.83 o 
  -4   2  10      260.18      260.61      9.82 o 
  -3   2  10       12.65        9.44      2.89 o 
  -2   2  10      965.99      928.42      3.38 o 
  -1   2  10        7.03        3.21      2.40 o 
   0   2  10      374.29      385.27      6.13 o 
   1   2  10      152.80      212.84      1.66 o 
   2   2  10       49.06       48.76      3.19 o 
   3   2  10       90.33      103.90      5.14 o 
   4   2  10        1.52        2.02      1.70 o 
   5   2  10        0.02        1.63      1.63 o 
  -6   3  10        2.29        3.12      3.25 o 
  -5   3  10        0.89        0.70      3.01 o 
  -4   3  10        1.59        0.95      3.10 o 
  -3   3  10       43.83       47.29      4.65 o 
  -2   3  10       83.38       87.55      5.19 o 
  -1   3  10      143.18       97.91      1.35 o 
   0   3  10      381.34      366.83     15.86 o 
   1   3  10      282.12      275.66      7.42 o 
   2   3  10       42.75       33.92      2.03 o 
   3   3  10      517.72      551.60     11.45 o 
   4   3  10        6.59        5.94      2.42 o 
   5   3  10       11.78       12.63      2.62 o 
  -5   4  10       50.21       47.68      5.49 o 
  -4   4  10       41.72       44.70      5.04 o 
  -3   4  10        1.39        0.84      3.01 o 
  -2   4  10      292.44      272.17      2.49 o 
  -1   4  10        3.47        8.94      1.86 o 
   0   4  10       90.58       56.16     43.00 o 
   1   4  10       18.16        0.57      1.48 o 
   2   4  10        4.09        5.57      1.68 o 
   3   4  10       14.07       16.21      2.66 o 
   4   4  10       12.90        0.22      1.41 o 
   5   4  10        7.70        0.58      1.63 o 
  -5   5  10        5.80        4.81      3.40 o 
  -4   5  10        0.21        0.34      3.12 o 
  -3   5  10       40.09       42.35      5.01 o 
  -2   5  10        0.00        2.58      2.58 o 
  -1   5  10      101.31      104.58      5.38 o 
   0   5  10      538.92      445.73      1.39 o 
   1   5  10        9.90       17.49      2.77 o 
   2   5  10        2.12        0.00      1.80 o 
   3   5  10        8.98        6.71      2.34 o 
   4   5  10       41.85       38.55      2.25 o 
  -4   6  10       28.61       34.32      4.51 o 
  -3   6  10       10.95        8.16      3.48 o 
  -2   6  10        0.16        0.54      2.48 o 
  -1   6  10        3.70        2.69      2.33 o 
   0   6  10      101.80       97.49     67.41 o 
   1   6  10       38.61       34.42      3.61 o 
   2   6  10        5.09        3.21      2.61 o 
   3   6  10       10.41       14.46      2.73 o 
   4   6  10        6.83        6.29      1.98 o 
  -4   7  10        2.51        4.06      2.68 o 
  -3   7  10        6.79        6.23      3.35 o 
  -2   7  10        5.83        3.58      2.26 o 
  -1   7  10        6.24        2.36      2.36 o 
   0   7  10       65.62       50.13     35.94 o 
   1   7  10       78.98       87.71      5.71 o 
   2   7  10        0.01        0.22      2.24 o 
   3   7  10        9.02       10.37      2.69 o 
  -3   8  10        7.03        9.24      2.86 o 
  -2   8  10        2.84        2.90      2.67 o 
  -1   8  10        2.91        1.14      2.40 o 
   0   8  10       19.70       13.63     10.26 o 
   1   8  10        6.00        7.62      2.72 o 
   2   8  10        0.45        0.65      2.12 o 
  -5   0  11       24.37       25.22      4.79 o 
  -3   0  11       93.68      120.84      6.41 o 
  -1   0  11       68.32       67.43      3.84 o 
   1   0  11      284.26      307.61      7.80 o 
   3   0  11       84.27      100.51      4.80 o 
   5   0  11      161.26      126.15      5.18 o 
  -6   1  11       43.73       32.36      4.83 o 
  -5   1  11        6.14        1.74      4.18 o 
  -4   1  11        5.79        5.19      2.87 o 
  -3   1  11       12.60       18.69      2.89 o 
  -2   1  11      241.09      248.71      7.81 o 
  -1   1  11       85.90      116.11      4.65 o 
   0   1  11      774.24      873.26      8.33 o 
   1   1  11       84.06       87.96      4.29 o 
   2   1  11        0.05        1.86      1.86 o 
   3   1  11       46.22       42.60      3.45 o 
   4   1  11       11.85        5.71      2.02 o 
   5   1  11        0.00        0.94      1.60 o 
  -6   2  11        7.56        6.01      3.22 o 
  -5   2  11       12.36       13.08      4.26 o 
  -4   2  11        0.94        0.63      3.00 o 
  -3   2  11        0.65        0.80      2.79 o 
  -2   2  11       69.39       72.02      5.59 o 
  -1   2  11      119.68      135.12      5.21 o 
   0   2  11      352.67      419.65      6.41 o 
   1   2  11      307.40      312.44      1.83 o 
   2   2  11       25.32       17.49      3.02 o 
   3   2  11      370.03      398.89      9.72 o 
   4   2  11        2.11        4.95      1.88 o 
   5   2  11       38.82       34.77      3.32 o 
  -6   3  11       22.04       17.36      4.22 o 
  -5   3  11        1.08        3.92      3.39 o 
  -4   3  11       34.04       39.35      5.03 o 
  -3   3  11      194.05      219.87      8.93 o 
  -2   3  11      849.39      961.79     14.97 o 
  -1   3  11        7.25        6.12      2.41 o 
   0   3  11        0.41        0.28      1.13 o 
   1   3  11       92.79      103.18      4.95 o 
   2   3  11      292.67      283.80      2.16 o 
   3   3  11       55.40       56.66      4.63 o 
   4   3  11       19.73       25.87      2.84 o 
   5   3  11       10.35        6.79      2.42 o 
  -5   4  11       10.39       15.97      3.86 o 
  -4   4  11       22.36       24.66      4.78 o 
  -3   4  11       26.10       31.32      4.30 o 
  -2   4  11      199.53      181.41      2.71 o 
  -1   4  11        4.71        3.04      2.45 o 
   0   4  11       13.23       14.93     13.47 o 
   1   4  11       70.82       47.25      1.50 o 
   2   4  11       23.67       22.24      3.07 o 
   3   4  11       66.36       69.67      4.85 o 
   4   4  11       18.61       19.45      3.06 o 
   5   4  11       18.90       17.38      2.84 o 
  -5   5  11        0.22        2.39      3.23 o 
  -4   5  11       17.07        3.40      3.40 o 
  -3   5  11      150.86      136.65      2.92 o 
  -2   5  11       45.49       59.21      4.97 o 
  -1   5  11        1.81        2.99      1.98 o 
   0   5  11      349.32      270.83    192.26 o 
   1   5  11      218.82      233.18      8.26 o 
   2   5  11        3.17       11.40      2.55 o 
   3   5  11        5.10        2.04      2.41 o 
   4   5  11        0.08        1.74      1.63 o 
  -4   6  11        0.74        3.36      3.63 o 
  -3   6  11       10.32        3.88      3.70 o 
  -2   6  11        0.08        2.77      2.77 o 
  -1   6  11       14.70       18.54      3.45 o 
   0   6  11       90.82       91.74     68.67 o 
   1   6  11       10.28       13.48      2.71 o 
   2   6  11        2.20        0.25      2.48 o 
   3   6  11        0.23        0.48      1.89 o 
   4   6  11       11.50       17.03      2.85 o 
  -3   7  11       52.19       59.77      5.74 o 
  -2   7  11       61.50       77.32      5.85 o 
  -1   7  11        1.23        3.14      3.14 o 
   0   7  11        0.60        2.93      2.89 o 
   1   7  11       50.19       58.86      4.75 o 
   2   7  11       78.66       58.44      2.04 o 
   3   7  11        3.33        7.15      2.09 o 
  -2   8  11        0.04        0.82      2.53 o 
  -1   8  11        0.12        2.61      2.53 o 
   0   8  11       16.97       13.72     16.31 o 
   1   8  11        0.01        0.25      2.20 o 
   2   8  11        5.88        0.65      1.37 o 
  -6   0  12        3.25        0.70      3.39 o 
  -4   0  12        5.17        5.23      3.45 o 
  -2   0  12      238.34      251.77      8.61 o 
   0   0  12       35.56       47.32      2.44 o 
   2   0  12      599.85      636.59     11.78 o 
   4   0  12        0.42        1.07      1.58 o 
  -6   1  12       41.29       36.61      4.67 o 
  -5   1  12      155.36      124.63      8.41 o 
  -4   1  12       96.37       90.27      7.00 o 
  -3   1  12        4.68        2.75      2.75 o 
  -2   1  12        5.69        3.89      2.97 o 
  -1   1  12       11.22       15.87      2.53 o 
   0   1  12      176.64      162.26    114.53 o 
   1   1  12       93.25      108.57      4.85 o 
   2   1  12       24.43       25.99      2.79 o 
   3   1  12       78.55       75.58      4.45 o 
   4   1  12       22.83       19.35      2.93 o 
   5   1  12       55.69       58.60      3.92 o 
  -6   2  12        5.09        1.39      3.57 o 
  -5   2  12        1.40        6.86      3.45 o 
  -4   2  12       18.57       24.09      3.98 o 
  -3   2  12        0.88        2.30      2.47 o 
  -2   2  12      232.89      269.74      8.70 o 
  -1   2  12        0.12        2.42      2.42 o 
   0   2  12      474.91      490.81      7.25 o 
   1   2  12        3.90        2.01      2.01 o 
   2   2  12      505.22      522.22     10.83 o 
   3   2  12        4.34        0.00      2.68 o 
   4   2  12       20.39       17.44      2.96 o 
   5   2  12        3.82        0.58      2.03 o 
  -5   3  12      179.11      141.10      9.14 o 
  -4   3  12        2.86        8.84      3.76 o 
  -3   3  12       39.38       31.80      4.91 o 
  -2   3  12      437.94      422.98     11.64 o 
  -1   3  12      304.84      353.71      9.06 o 
   0   3  12       41.11       22.92     20.35 o 
   1   3  12       44.31       43.64      3.86 o 
   2   3  12       85.50       68.61      2.11 o 
   3   3  12        2.76        0.22      2.17 o 
   4   3  12        1.04        0.64      1.70 o 
   5   3  12       42.42       48.41      3.60 o 
  -5   4  12        2.80        1.08      3.32 o 
  -4   4  12       10.15        7.32      3.56 o 
  -3   4  12      124.90       89.09      3.20 o 
  -2   4  12       24.92        1.83      2.33 o 
  -1   4  12      176.59      199.74      7.63 o 
   0   4  12       98.40       71.39     48.51 o 
   1   4  12       10.30       12.53      3.10 o 
   2   4  12      131.54      101.64      2.23 o 
   3   4  12        9.33        9.60      2.69 o 
   4   4  12       12.41       13.24      2.77 o 
  -5   5  12        1.21        1.67      3.05 o 
  -4   5  12        0.87        3.93      3.93 o 
  -3   5  12       70.80       72.02      6.13 o 
  -2   5  12      211.91      251.39      9.34 o 
  -1   5  12       27.84       29.53      2.31 o 
   0   5  12       10.25       19.82      2.84 o 
   1   5  12        7.77        1.22      2.56 o 
   2   5  12       45.84       36.77      2.07 o 
   3   5  12       21.01       19.20      3.39 o 
   4   5  12        3.01        2.25      2.25 o 
  -4   6  12        0.85        0.68      3.16 o 
  -3   6  12        3.06        5.30      3.60 o 
  -2   6  12       50.33       64.61      5.20 o 
  -1   6  12       28.03       28.73      3.96 o 
   0   6  12        0.01        1.86      1.86 o 
   1   6  12       12.90        2.11      2.48 o 
   2   6  12       47.99       49.36      4.66 o 
   3   6  12        0.05        0.68      2.13 o 
  -3   7  12        9.16       10.73      3.51 o 
  -2   7  12       38.97       40.20      4.42 o 
  -1   7  12       71.85       97.07      6.13 o 
   0   7  12       41.79       35.86      1.68 o 
   1   7  12       24.81       20.70      3.50 o 
   2   7  12        0.00        0.47      1.93 o 
  -2   8  12       12.15       15.12      3.16 o 
  -1   8  12       39.94       31.58      2.83 o 
   0   8  12        8.58        1.68      1.93 o 
   1   8  12       18.99       29.74      3.73 o 
  -5   0  13       56.24       44.38      6.68 o 
  -3   0  13       59.80       56.43      5.41 o 
  -1   0  13       17.73       20.23      3.10 o 
   1   0  13       66.59       76.06      4.66 o 
   3   0  13       75.28       87.99      4.80 o 
   5   0  13       35.19       24.80      2.85 o 
  -6   1  13        0.62        4.12      3.47 o 
  -5   1  13        3.87        4.01      3.18 o 
  -4   1  13        4.19        5.84      3.24 o 
  -3   1  13        8.41       11.04      3.74 o 
  -2   1  13      154.91      157.40      7.39 o 
  -1   1  13        0.55        0.00      2.43 o 
   0   1  13      323.61      351.37      6.73 o 
   1   1  13        1.33        0.20      1.84 o 
   2   1  13      181.34      187.56      7.00 o 
   3   1  13        2.98        2.80      2.25 o 
   4   1  13       17.75       15.29      2.59 o 
   5   1  13        0.22        1.41      1.57 o 
  -5   2  13       73.86       63.91      6.51 o 
  -4   2  13        1.46        2.46      3.44 o 
  -3   2  13      158.42      161.50      8.29 o 
  -2   2  13       15.97        2.92      2.92 o 
  -1   2  13      237.72      256.80      8.04 o 
   0   2  13      118.61      121.17      6.66 o 
   1   2  13       90.71       98.45      4.80 o 
   2   2  13      177.54      167.36      7.06 o 
   3   2  13       56.83       56.21      4.36 o 
   4   2  13        0.44        1.46      1.77 o 
   5   2  13       25.44       29.25      2.85 o 
  -5   3  13        2.69        2.91      4.60 o 
  -4   3  13       37.44       28.40      4.96 o 
  -3   3  13       48.17       61.35      5.83 o 
  -2   3  13      444.91      464.92     12.55 o 
  -1   3  13       28.90       25.19      3.68 o 
   0   3  13       62.99       48.64     35.14 o 
   1   3  13       54.57       54.16      4.07 o 
   2   3  13       83.77       93.63      5.34 o 
   3   3  13       49.11       51.22      4.34 o 
   4   3  13       35.09       41.77      3.68 o 
  -5   4  13       13.30        8.83      3.36 o 
  -4   4  13       24.12       19.45      4.84 o 
  -3   4  13       36.35       32.25      5.03 o 
  -2   4  13      123.69       84.70      2.98 o 
  -1   4  13      127.65      160.85      7.20 o 
   0   4  13       62.86       46.32     32.29 o 
   1   4  13        0.20        1.15      1.97 o 
   2   4  13        1.87        2.50      2.47 o 
   3   4  13        9.27        7.06      2.02 o 
   4   4  13       17.29       28.55      3.09 o 
  -4   5  13        2.45        0.00      2.33 o 
  -3   5  13        3.33        8.57      3.36 o 
  -2   5  13        0.11        1.21      3.12 o 
  -1   5  13        3.67        0.29      2.00 o 
   0   5  13       21.28       31.20      4.11 o 
   1   5  13       15.03       25.90      3.69 o 
   2   5  13       36.05       35.16      2.21 o 
   3   5  13       65.69       80.71      4.99 o 
   4   5  13       16.85        0.21      1.51 o 
  -4   6  13        6.84        2.36      3.52 o 
  -3   6  13       19.04       21.48      4.55 o 
  -2   6  13        0.29        2.52      2.93 o 
  -1   6  13       36.95       50.08      4.52 o 
   0   6  13       24.80       23.06      2.77 o 
   1   6  13        0.01        7.01      2.33 o 
   2   6  13       42.28       59.76      4.85 o 
   3   6  13        0.71        1.79      2.16 o 
  -3   7  13        0.21        2.55      3.08 o 
  -2   7  13        4.73        4.29      3.03 o 
  -1   7  13        0.02        0.59      2.70 o 
   0   7  13        2.73        1.98      1.98 o 
   1   7  13       35.26       47.58      4.46 o 
   2   7  13       32.43       26.23      4.06 o 
  -1   8  13       24.52       41.11      4.53 o 
   0   8  13       28.11       20.03     18.70 o 
  -4   0  14       23.32       24.45      5.35 o 
  -2   0  14        0.05        1.21      2.40 o 
   0   0  14        0.61        1.61      1.47 o 
   2   0  14      477.27      547.24     11.90 o 
   4   0  14       22.71       26.63      2.90 o 
  -5   1  14       48.41       38.55      5.25 o 
  -4   1  14       11.69       13.49      4.11 o 
  -3   1  14      182.66      208.73      9.50 o 
  -2   1  14        2.08        1.13      3.10 o 
  -1   1  14      373.98      393.36     10.63 o 
   0   1  14        4.25        2.97      2.97 o 
   1   1  14       12.89       14.08      2.42 o 
   2   1  14       87.02       76.83      4.62 o 
   3   1  14       31.91       37.71      3.60 o 
   4   1  14        8.77        7.43      2.15 o 
  -5   2  14        0.48        4.13      4.13 o 
  -4   2  14       19.08       14.99      4.35 o 
  -3   2  14        1.56        3.08      3.08 o 
  -2   2  14       57.77       62.76      5.22 o 
  -1   2  14       37.13       31.95      2.29 o 
   0   2  14       12.73        6.91      2.56 o 
   1   2  14        3.09        2.49      2.39 o 
   2   2  14      101.18      113.68      5.75 o 
   3   2  14       47.48       44.74      4.32 o 
   4   2  14       18.64       21.06      2.82 o 
  -5   3  14       10.37        6.54      4.15 o 
  -4   3  14        0.03        1.12      3.32 o 
  -3   3  14      319.05      333.69     12.45 o 
  -2   3  14        9.64        3.84      4.71 o 
  -1   3  14      152.12      175.74      7.31 o 
   0   3  14       72.86       60.51     34.56 o 
   1   3  14      144.05      138.65      6.15 o 
   2   3  14       28.86       25.44      1.99 o 
   3   3  14       19.28       18.93      3.04 o 
   4   3  14        0.63        2.45      2.45 o 
  -5   4  14        9.68        3.49      3.49 o 
  -4   4  14       20.71       20.34      4.65 o 
  -3   4  14       36.19       43.70      5.83 o 
  -2   4  14        4.67        1.24      4.02 o 
  -1   4  14      148.34      154.07      7.44 o 
   0   4  14        9.69        4.69      2.61 o 
   1   4  14        2.28        0.96      2.31 o 
   2   4  14      124.28      117.97      5.87 o 
   3   4  14        0.03        0.47      2.31 o 
   4   4  14        3.18        2.27      1.74 o 
  -4   5  14        5.58        8.66      2.34 o 
  -3   5  14        0.26        3.28      3.28 o 
  -2   5  14       11.12       12.87      3.19 o 
  -1   5  14      105.11      105.60      6.69 o 
   0   5  14      105.41       92.58     66.57 o 
   1   5  14        3.67        9.57      2.64 o 
   2   5  14        5.56        6.16      2.27 o 
   3   5  14        0.17        2.26      2.26 o 
  -3   6  14        1.48        1.04      2.78 o 
  -2   6  14        0.06        1.29      2.86 o 
  -1   6  14       24.24       38.07      4.36 o 
   0   6  14       13.77       13.36     14.23 o 
   1   6  14        0.54        1.62      2.41 o 
   2   6  14        0.03        2.96      1.82 o 
   3   6  14       51.95       61.96      4.43 o 
  -2   7  14        3.46        5.02      3.03 o 
  -1   7  14       31.26       28.89      2.78 o 
   0   7  14       16.66       14.72     14.81 o 
   1   7  14       19.24       22.65      3.70 o 
   2   7  14        1.07        0.68      2.09 o 
  -5   0  15       39.41       30.23      5.18 o 
  -3   0  15       62.53       66.21      6.26 o 
  -1   0  15      465.24      474.24     15.35 o 
   1   0  15       33.68       34.32      3.80 o 
   3   0  15      165.34      165.73      6.71 o 
  -5   1  15        0.50        3.37      3.37 o 
  -4   1  15       46.79       56.85      5.75 o 
  -3   1  15        2.29        0.00      3.78 o 
  -2   1  15      117.04      116.37      7.24 o 
  -1   1  15      124.07      135.81      6.94 o 
   0   1  15       12.66       12.63      4.20 o 
   1   1  15        8.43        7.66      2.79 o 
   2   1  15       64.16       93.91      5.18 o 
   3   1  15       35.82       37.61      3.67 o 
   4   1  15       60.13       58.14      4.19 o 
  -5   2  15        3.30        2.22      3.25 o 
  -4   2  15        1.59        3.78      3.78 o 
  -3   2  15       37.75       42.68      5.76 o 
  -2   2  15        5.44        7.26      2.96 o 
  -1   2  15       45.47       44.74      4.29 o 
   0   2  15        3.28        2.30      1.84 o 
   1   2  15      281.70      277.58      8.71 o 
   2   2  15       35.25       39.90      4.01 o 
   3   2  15       21.92       28.12      3.49 o 
   4   2  15        1.20        0.20      1.92 o 
  -5   3  15        9.50        8.63      3.83 o 
  -4   3  15       34.58       38.66      5.13 o 
  -3   3  15        3.37        2.21      4.56 o 
  -2   3  15      385.00      400.33     13.20 o 
  -1   3  15        8.24        8.12      3.63 o 
   0   3  15       15.07        9.74     10.32 o 
   1   3  15        6.68        0.47      1.85 o 
   2   3  15        0.02        2.19      2.19 o 
   3   3  15        0.08        1.35      1.98 o 
   4   3  15        2.42        1.42      1.85 o 
  -4   4  15       84.34       70.38      6.88 o 
  -3   4  15        0.27        0.38      4.96 o 
  -2   4  15       44.74       58.91      5.53 o 
  -1   4  15       84.98      105.86      6.74 o 
   0   4  15      269.73      196.22    141.97 o 
   1   4  15       23.39        1.74      1.95 o 
   2   4  15       10.27       15.34      3.44 o 
   3   4  15       55.72       42.25      3.98 o 
  -4   5  15       11.56       17.76      3.89 o 
  -3   5  15        1.52        1.12      3.21 o 
  -2   5  15        6.10        6.10      3.01 o 
  -1   5  15        3.04        0.91      3.39 o 
   0   5  15       10.30        1.27      5.25 o 
   1   5  15        1.11        2.89      2.29 o 
   2   5  15        8.67        0.49      2.31 o 
   3   5  15        2.72        6.08      2.31 o 
  -3   6  15        0.72        0.00      2.87 o 
  -2   6  15       19.82        0.35      3.15 o 
  -1   6  15       16.75       13.15      3.60 o 
   0   6  15       20.33        0.00      1.83 o 
   1   6  15       33.18       24.91      3.93 o 
   2   6  15        3.10        5.81      2.72 o 
  -2   7  15        4.38       11.26      3.16 o 
  -1   7  15       12.56       11.87      3.38 o 
   0   7  15        2.92        2.03      1.94 o 
   1   7  15        5.59        0.26      2.72 o 
  -4   0  16       32.19       27.52      4.86 o 
  -2   0  16        6.03        6.98      3.65 o 
   0   0  16      263.94      338.96     15.87 o 
   2   0  16       40.89       51.50      4.21 o 
   4   0  16        3.04        6.77      1.76 o 
  -5   1  16        5.36        2.98      3.59 o 
  -4   1  16        0.87        1.19      3.34 o 
  -3   1  16        7.11        7.84      3.49 o 
  -2   1  16        8.10        9.42      4.11 o 
  -1   1  16        7.99        0.88      2.55 o 
   0   1  16       46.45       56.72      3.38 o 
   1   1  16      357.70      395.11     10.77 o 
   2   1  16        0.32        2.90      2.90 o 
   3   1  16       16.28       24.00      3.08 o 
   4   1  16        0.68        2.85      1.51 o 
  -5   2  16        9.22        4.02      3.44 o 
  -4   2  16       22.88       11.92      5.18 o 
  -3   2  16        0.46        4.65      3.30 o 
  -2   2  16       65.47       62.09      6.00 o 
  -1   2  16        8.06        9.80      3.13 o 
   0   2  16       69.97       68.23      3.40 o 
   1   2  16       23.51       16.58      3.74 o 
   2   2  16       95.82       86.26      5.23 o 
   3   2  16        0.13        0.65      2.18 o 
   4   2  16       21.20       18.10      2.57 o 
  -4   3  16        4.91        5.51      4.47 o 
  -3   3  16        2.22        2.31      3.82 o 
  -2   3  16        2.37        6.58      4.47 o 
  -1   3  16        5.63        1.18      3.62 o 
   0   3  16        0.79        1.58      1.84 o 
   1   3  16       79.54       63.60      2.04 o 
   2   3  16        4.39        1.86      2.24 o 
   3   3  16       33.80       37.80      3.55 o 
  -4   4  16        0.05        3.82      3.82 o 
  -3   4  16      431.13      423.14     14.37 o 
  -2   4  16       30.96       35.80      5.09 o 
  -1   4  16       21.30       18.70      4.33 o 
   0   4  16       19.75        8.62      9.61 o 
   1   4  16        2.47        1.02      2.34 o 
   2   4  16        3.93        8.67      2.44 o 
   3   4  16        2.29        1.33      1.88 o 
  -4   5  16        1.23        1.78      3.54 o 
  -3   5  16        7.27        8.34      4.00 o 
  -2   5  16       27.50       27.11      4.55 o 
  -1   5  16        1.59        1.24      3.29 o 
   0   5  16        0.22        3.94      2.03 o 
   1   5  16       57.01       72.52      4.89 o 
   2   5  16        7.57       14.78      2.40 o 
  -3   6  16        8.95       19.07      3.23 o 
  -2   6  16       11.73        3.15      3.15 o 
  -1   6  16        7.62       11.37      2.94 o 
   0   6  16        6.21        5.84      1.64 o 
   1   6  16        7.82        2.34      1.96 o 
   2   6  16        0.03        2.08      2.16 o 
  -1   7  16        1.69        5.74      3.15 o 
   0   7  16       25.62       36.33      2.68 o 
  -5   0  17       22.13       22.09      4.57 o 
  -3   0  17       13.32       16.90      3.77 o 
  -1   0  17       87.72      107.72      7.38 o 
   1   0  17       78.08       98.07      6.32 o 
   3   0  17       11.21        8.51      2.47 o 
  -5   1  17        1.18        2.59      3.59 o 
  -4   1  17       11.42        2.07      3.80 o 
  -3   1  17        1.66        9.56      3.78 o 
  -2   1  17       82.78       84.68      7.21 o 
  -1   1  17       15.30       23.13      4.54 o 
   0   1  17        6.67        5.55      2.40 o 
   1   1  17        4.49        0.73      3.29 o 
   2   1  17      275.94      284.00      9.21 o 
   3   1  17        0.63        0.63      1.60 o 
  -4   2  17        0.19        4.18      4.18 o 
  -3   2  17        0.09        2.03      4.03 o 
  -2   2  17        2.55        1.49      3.53 o 
  -1   2  17        0.03        2.71      2.71 o 
   0   2  17        0.66        2.30      2.30 o 
   1   2  17        1.38        0.74      2.34 o 
   2   2  17       28.45       28.52      3.40 o 
   3   2  17        5.24        4.49      2.26 o 
  -4   3  17       14.91        8.36      4.94 o 
  -3   3  17        7.70       16.21      4.40 o 
  -2   3  17       46.87       39.13      3.57 o 
  -1   3  17       74.75       88.92      6.33 o 
   0   3  17       70.10       77.56      4.87 o 
   1   3  17        5.10        2.30      2.30 o 
   2   3  17       19.81       23.21      3.06 o 
   3   3  17        1.59        0.87      2.45 o 
  -4   4  17        0.26        3.64      3.64 o 
  -3   4  17       23.31       12.78      5.90 o 
  -2   4  17       68.40       61.27      6.55 o 
  -1   4  17        6.38        2.83      3.32 o 
   0   4  17        0.86        0.30      1.97 o 
   1   4  17       16.12       19.90      2.98 o 
   2   4  17       11.95       15.87      2.61 o 
   3   4  17        8.60        1.70      1.85 o 
  -3   5  17        8.17        9.53      4.50 o 
  -2   5  17       41.53       51.82      5.43 o 
  -1   5  17       25.31       28.97      4.32 o 
   0   5  17        0.28        0.92      1.76 o 
   1   5  17        1.17        3.09      2.27 o 
   2   5  17       40.71       36.96      4.04 o 
  -2   6  17        1.16        0.68      3.48 o 
  -1   6  17        0.12        1.82      2.58 o 
   0   6  17        2.72        0.17      1.53 o 
   1   6  17        2.56        2.23      2.38 o 
  -4   0  18       25.87       21.73      5.45 o 
  -2   0  18      193.42      238.38     11.72 o 
   0   0  18        7.84       12.66      4.74 o 
   2   0  18      176.13      207.82      8.04 o 
  -4   1  18        2.25        4.21      3.84 o 
  -3   1  18       17.62       20.05      4.83 o 
  -2   1  18        0.17        3.70      3.70 o 
  -1   1  18       39.73       41.61      5.34 o 
   0   1  18       26.87       18.21      2.77 o 
   1   1  18       46.43       36.73      4.67 o 
   2   1  18        3.57        0.92      3.40 o 
   3   1  18        0.07        0.81      1.71 o 
  -4   2  18       24.54        9.89      4.85 o 
  -3   2  18       12.25       11.52      4.82 o 
  -2   2  18       16.10       15.56      4.75 o 
  -1   2  18        1.99       10.18      2.44 o 
   0   2  18       51.66       45.75      3.28 o 
   1   2  18       13.98       10.46      3.29 o 
   2   2  18        7.68       12.38      2.76 o 
   3   2  18        7.15       10.29      2.44 o 
  -4   3  18       24.48       23.10      5.14 o 
  -3   3  18       31.34       42.16      5.86 o 
  -2   3  18       23.37        3.07      3.71 o 
  -1   3  18       51.52       51.06      5.41 o 
   0   3  18       51.88       26.90     22.42 o 
   1   3  18        0.46        1.50      1.85 o 
   2   3  18        5.07        5.07      2.23 o 
   3   3  18        0.36        2.24      1.85 o 
  -3   4  18       35.87       28.68      5.82 o 
  -2   4  18       50.55       56.08      6.03 o 
  -1   4  18       70.06       76.49      5.80 o 
   0   4  18       11.19        2.77      5.31 o 
   1   4  18        0.83        1.52      2.32 o 
   2   4  18       20.49       19.15      3.11 o 
  -3   5  18        1.89        0.74      3.75 o 
  -2   5  18        1.03        0.00      3.43 o 
  -1   5  18        1.70        6.30      2.81 o 
   0   5  18        0.02        0.55      2.90 o 
   1   5  18        7.46        4.68      2.51 o 
  -1   6  18       20.75       26.88      4.06 o 
   0   6  18        7.71        8.42      3.08 o 
  -3   0  19       68.33       77.32      8.00 o 
  -1   0  19      165.46      178.00      9.90 o 
   1   0  19       27.13       21.83      4.05 o 
   3   0  19        0.00        0.39      1.81 o 
  -4   1  19        2.52        2.09      3.39 o 
  -3   1  19        8.02        7.59      5.37 o 
  -2   1  19       18.66       28.83      5.28 o 
  -1   1  19        2.80        1.43      4.36 o 
   0   1  19        6.95        6.18      2.25 o 
   1   1  19      112.18      104.00      6.34 o 
   2   1  19       45.58       41.74      4.05 o 
   3   1  19        2.54        2.51      1.43 o 
  -4   2  19        0.49        0.41      4.26 o 
  -3   2  19      110.48      104.77      7.98 o 
  -2   2  19        0.32        2.84      3.97 o 
  -1   2  19        3.50        2.06      2.79 o 
   0   2  19        2.17        3.72      1.83 o 
   1   2  19       29.49       22.75      3.57 o 
   2   2  19        0.19        2.68      1.73 o 
  -3   3  19       30.19       31.54      5.70 o 
  -2   3  19       12.75       11.01      4.59 o 
  -1   3  19       47.99       41.71      5.49 o 
   0   3  19        0.57        0.20      2.00 o 
   1   3  19        0.33        2.22      1.86 o 
   2   3  19       11.09       12.15      2.25 o 
  -3   4  19       28.61       28.70      5.27 o 
  -2   4  19       13.97       12.46      4.38 o 
  -1   4  19        5.83        7.44      3.16 o 
   0   4  19       26.74       23.01      2.86 o 
   1   4  19        5.69        6.09      2.25 o 
  -2   5  19        0.07        3.39      3.39 o 
  -1   5  19       11.41       13.79      3.48 o 
   0   5  19       20.42       19.06      3.39 o 
  -2   0  20        6.99       11.76      5.22 o 
   0   0  20       61.42       73.74      7.21 o 
   2   0  20        7.07       11.36      2.14 o 
  -3   1  20       18.09       28.35      4.88 o 
  -2   1  20       38.08       33.25      5.99 o 
  -1   1  20       63.82       67.94      6.46 o 
   0   1  20       11.29        9.29      2.54 o 
   1   1  20       44.63       32.36      4.29 o 
   2   1  20       25.61       23.55      2.66 o 
  -3   2  20        2.46        4.33      4.91 o 
  -2   2  20       24.27        9.83      5.19 o 
  -1   2  20        9.75        9.05      3.23 o 
   0   2  20       21.93       23.32      2.74 o 
   1   2  20        2.87        4.91      2.43 o 
   2   2  20        1.42        3.61      2.13 o 
  -3   3  20       14.52        7.42      4.85 o 
  -2   3  20        1.68        6.67      3.01 o 
  -1   3  20       58.12       53.48      5.87 o 
   0   3  20        1.11        1.89      1.55 o 
   1   3  20       15.88       20.56      3.11 o 
  -2   4  20        7.53        6.27      3.37 o 
  -1   4  20        3.43        3.16      2.98 o 
   0   4  20       10.91        9.34      2.08 o 
   1   4  20        2.41        1.82      2.20 o 
  -3   0  21       13.60       11.52      4.52 o 
  -1   0  21        4.40       13.99      2.87 o 
   1   0  21      263.85      263.19      9.64 o 
  -3   1  21        0.33        0.88      4.72 o 
  -2   1  21        1.09        1.28      3.81 o 
  -1   1  21        3.12        7.61      3.94 o 
   0   1  21        0.74        2.87      3.25 o 
   1   1  21        1.75        0.24      2.48 o 
  -2   2  21       10.78        4.42      4.38 o 
  -1   2  21        0.48        4.12      2.05 o 
   0   2  21        5.55        4.69      2.84 o 
   1   2  21       41.54       32.90      1.80 o 
  -2   3  21        5.64        6.07      3.69 o 
  -1   3  21        4.14        2.27      3.38 o 
   0   3  21        2.18        0.10      1.77 o 
   1   3  21        5.32        2.69      1.81 o 
  -2   0  22       35.39       22.96      5.80 o 
   0   0  22        5.11        2.98      2.19 o 
  -2   1  22        3.58        7.73      3.62 o 
  -1   1  22        2.20        0.37      3.07 o 
   0   1  22       31.64       24.31      2.62 o 
  -1   2  22        1.85        2.31      3.22 o 
   0   2  22        6.33        0.42      1.69 o 
                                                 
